# Supplementary material for: Defective vascular smooth muscle cell tafazzin impairs mitochondrial function and promotes atherosclerosis in preclinical models
Source: Nat Commun. 2025 Dec 4;16:10909. doi: 10.1038/s41467-025-65873-y (PMC12678788; doi:10.1038/s41467-025-65873-y)
Supplement: Supplementary file 4 — Source Data [file 41467_2025_65873_MOESM4_ESM.xlsx]

## Sheet: Fig 1A
Tafazzin mRNA expression						total
male aortas	male carotids		female aortas	female carotids		aortas	carotids
5.6185	1.90552		1.78615	0.40806		5.6185	0.907636
4.00051	0.837127		0.720391	0.571775		4.00051	1.90552
1.62471	2.53769		2.54945	0.907636		1.62471	0.837127
2.43995	1.59128					2.43995	0.571775
4.80161	1.28656					1.78615	2.53769
3.05997	0.569796					0.720391	1.59128
						2.54945	1.28656
						4.80161	0.40806
						3.05997	0.569796

## Sheet: Fig 1B
protein abundance
	aortic					plaque
	male	male	female	female	male	male	male	female	female	male
Taz	3.8	4.0229	3.2071	4.74565	5.25902	0.85	0.938931	3.15862	0.269052	0.00465289
citrate synthase	1.04843	1.33858	0.847796	0.75	1.002	1.81706	0.874112	0.732709	1.07	1.19

## Sheet: Fig 1D-E
Fig1D
% Taz positive VSMC
	male				female				total
aortas	plaque intima	plaque media		aortas	plaque intima	plaque media		aortas	plaque intima	plaque media
92.8571	0	96.1538		92.8571	0	88.8889		92.8571	0	96.1538
90	20	84.2105		92.8571	0	86.6667		90	20	84.2105
84.2105	15	87.5						84.2105	15	87.5
								92.8571	0	88.8889
								92.8571	0	86.6667
Fig 1E
% miR-125a-5p positive cells
	male				female				total
aorta	plaque intima	plaque media		aortas	plaque intima	plaque media		aortas	plaque intima	plaque media
18.7688	82.4176	25.3378		25.9875	71.0059	16.8919		18.7688	82.4176	25.3378
30.03	65.9341	23.5018		27.8219	83.0769	30.03		30.03	65.9341	23.5018
25.3378	78.1638	24.57						25.3378	78.1638	24.57
								25.9875	71.0059	16.8919
								27.8219	83.0769	30.03

## Sheet: Fig 2B
Firefly/renilla activity
	control				125a 5p mimic
donor gender	male	male	female	female	male	male	female	female
EV	0.26	0.23	0.2	0.26	0.2	0.23	0.2	0.28
Taz	0.19	0.22	0.22	0.24	0.12	0.14	0.14	0.11
Mut	0.27	0.21	0.22	0.23	0.23	0.28	0.25	0.2

## Sheet: Fig 2C
miR-125a-5p expression
						total
male control	male mimic		female control	female mimic		control	mimic
1	7		1	7.8		1	7.8
1.24	11		1	9.9		1	7
						1.24	11
						1	9.9

## Sheet: Fig 2D
Tafazzin mRNA expression
							total
male control	male mimic		female control	female mimic			control	mimic
1	0.64		0.97	0.64			1	0.64
1.02	0.42		1	0.6			1.02	0.42
							0.97	0.64
							1	0.6

## Sheet: Fig 2E
protein abundance
	control				mimic
donor gender	female	male	male	female	female	male	male	female
Taz	0.43	0.37	0.36	0.45	0.25	0.24	0.19	0.28
CS	1.53	0.84	0.96	1.06	1.09	0.84	1.2	1.14

## Sheet: Fig 2F
miR-125a-5p expression
male				female						total
nil	oxLDL	oxLDL+125a inhibitor		nil	oxLDL	oxLDL+125a inhibitor				nil	oxLDL	oxLDL+125a inhibitor
0.968394	1.21	0.06		0.979873	1.199	0.14				0.968394	1.21	0.06
1	1.48	0.04		1.05385	1.28	0.08				1	1.48	0.04
				1	1.38	0.07				0.979873	1.199	0.14
										1.05385	1.28	0.08
										1	1.38	0.07

## Sheet: Fig 2G
Tafazzin mRNA expression
male					female					total
nil	oxLDL	oxLDL+125a inhibitor			nil	oxLDL	oxLDL+125a inhibitor			nil	oxLDL	oxLDL+125a inhibitor
1.02931	0.79	1.19			1.01936	0.28	1.14			1.01936	0.28	1.14
1	0.67	1.52			0.953073	0.775931	1.48			0.953073	0.775931	1.48
					1	0.67	1.16			1.02931	0.79	1.19
										1	0.67	1.16
										1	0.67	1.52

## Sheet: Fig 2H
protein abundance
	nil				oxLDL				oxLDL and inh
	male	female	female	male	male	female	female	male	male	female	female	male
Taz	1.19	1.008	1.14	1.03	0.54	0.84	0.37	0.46	1.23	1.23	1.13	1.01
citrate synthase	1.04	0.64	0.92	1.13	1.16	1.1	0.86	1.1	1.18	1.16	0.64	0.78

[truncated: 79 more sheets: Fig 3B, Fig 3C, Fig 3D, Fig 3E, Fig 3F, Fig 3G, Fig 4A, Fig 4B, Fig 4C, Fig 4D, Fig 4E, Fig 4F, Fig 4G, Fig 4H, Fig 4I, Fig 4J, Fig 5A, Fig 5B, Fig 5C, Fig 5D …]
